# Supplementary material for: Ultraconserved Elements Sequencing as a Low-Cost Source of Complete Mitochondrial Genomes and Microsatellite Markers in Non-Model Amniotes
Source: PLoS One. 2015 Sep 17;10(9):e0138446. doi: 10.1371/journal.pone.0138446 (PMC4574942; doi:10.1371/journal.pone.0138446)
Supplement: S1 Table — (XLS) [file pone.0138446.s001.xls]

## Sheet: P. cabanisi
P. cabanisi
Name	Type	Minimum	Maximum	Length (bp)
tRNA-Phe	tRNA	1	68	68
12S rRNA	rRNA	68	1.044	977
tRNA-Val	tRNA	1.045	1.114	70
16S rRNA	rRNA	1.115	2.711	1.597
tRNA-Leu	tRNA	2.712	2.786	75
NADH1	CDS	2.801	3.778	978
tRNA-Ile	tRNA	3.786	3.857	72
tRNA-Gln	tRNA	3.863	3.933	71
tRNA-Met	tRNA	3.933	4.001	69
NADH2	CDS	4.002	5.042	1.041
tRNA-Trp	tRNA	5.042	5.111	70
tRNA-Ala	tRNA	5.113	5.181	69
tRNA-Asn	tRNA	5.19	5.262	73
tRNA-Cys	tRNA	5.263	5.329	67
tRNA-Tyr	tRNA	5.33	5.399	70
COX1	CDS	5.401	6.951	1.551
tRNA-Ser	tRNA	6.943	7.015	73
tRNA-Asp	tRNA	7.021	7.089	69
COX2	CDS	7.098	7.781	684
tRNA-Lys	tRNA	7.783	7.849	67
ATP8	CDS	7.851	8.018	168
ATP6	CDS	8.009	8.692	684
COX3	CDS	8.699	9.482	784
tRNA-Gly	tRNA	9.483	9.551	69
NADH3	CDS	9.552	9.902	351
tRNA-Arg	tRNA	9.904	9.973	70
NADL41	CDS	9.963	10.271	309
NADH4	CDS	10.265	11.652	1.388
tRNA-His	tRNA	11.643	11.712	70
tRNA-Ser	tRNA	11.713	11.778	66
tRNA-Leu	tRNA	11.778	11.848	71
NADH5	CDS	11.849	13.666	1.818
Cytochrome B	CDS	13.675	14.817	1.143
tRNA-Thr	tRNA	14.821	14.889	69
tRNA-Pro	tRNA	14.906	14.975	70
NADH6	CDS	14.985	15.503	519
tRNA-Glu	tRNA	15.504	15.574	71
Control Region	misc_feature	15.575	16.768	1.194

## Sheet: P. lateralis
P. lateralis
Name	Type	Minimum	Maximum	Length (bp)
tRNA-Phe	tRNA	1	68	68
12S rRNA	rRNA	69	1.044	976
tRNA-Val	tRNA	1.045	1.114	70
16S rRNA	rRNA	1.115	2.711	1.597
tRNA-Leu	tRNA	2.712	2.786	75
NADH1	CDS	2.801	3.778	978
tRNA-Ile	tRNA	3.786	3.857	72
tRNA-Gln	tRNA	3.863	3.933	71
tRNA-Met	tRNA	3.933	4.001	69
NADH2	CDS	4.002	5.042	1.041
tRNA-Trp	tRNA	5.042	5.111	70
tRNA-Ala	tRNA	5.113	5.181	69
tRNA-Asn	tRNA	5.19	5.262	73
tRNA-Cys	tRNA	5.263	5.329	67
tRNA-Tyr	tRNA	5.329	5.399	71
COX1	CDS	5.401	6.951	1.551
tRNA-Ser	tRNA	6.943	7.015	73
tRNA-Asp	tRNA	7.021	7.089	69
COX2	CDS	7.098	7.781	684
tRNA-Lys	tRNA	7.783	7.849	67
ATP8	CDS	7.851	8.018	168
ATP6	CDS	8.009	8.692	684
COX3	CDS	8.699	9.482	784
tRNA-Gly	tRNA	9.483	9.551	69
NADH3	CDS	9.552	9.902	351
tRNA-Arg	tRNA	9.904	9.973	70
NAD4L	CDS	9.975	10.271	297
NADH4	CDS	10.265	11.652	1.388
tRNA-His	tRNA	11.643	11.712	70
tRNA-Ser	tRNA	11.713	11.778	66
tRNA-Leu	tRNA	11.778	11.848	71
NADH5	CDS	11.849	13.666	1.818
Cytochome B	CDS	13.675	14.817	1.143
tRNA-Thr	tRNA	14.821	14.889	69
tRNA-Pro	tRNA	14.906	14.975	70
NADH6	CDS	14.985	15.503	519
tRNA-Glu	tRNA	15.504	15.574	71
Control Region	misc_feature	15.575	16.773	1.199

## Sheet: P. thoracica
P. thoracica
Name	Type	Minimum	Maximum	Length (bp)
tRNA-Phe	tRNA	1	68	68
12S rRNA	rRNA	69	1.049	981
tRNA-Val	rRNA	1.05	1.119	70
16S rRNA	rRNA	1.12	2.713	1.594
tRNA-Leu	tRNA	2.714	2.788	75
NADH1	CDS	2.805	3.782	978
tRNA-Ile	tRNA	3.79	3.861	72
tRNA-Gln	tRNA	3.863	3.933	71
tRNA-Met	tRNA	3.933	4.001	69
NADH2	CDS	4.002	5.042	1.041
tRNA-Trp	tRNA	5.042	5.111	70
tRNA-Ala	tRNA	5.113	5.181	69
tRNA-Asn	tRNA	5.19	5.262	73
tRNA-Cys	tRNA	5.263	5.329	67
tRNA-Tyr	tRNA	5.33	5.399	70
COX1	CDS	5.401	6.951	1.551
tRNA-Ser	tRNA	6.943	7.015	73
tRNA-Asp	tRNA	7.021	7.089	69
COX2	CDS	7.096	7.779	684
tRNA-Lys	tRNA	7.781	7.85	70
ATP8	CDS	7.852	8.019	168
ATP6	CDS	8.01	8.693	684
COX3	CDS	8.7	9.483	784
tRNA-Gly	tRNA	9.502	9.552	51
NADH3	CDS	9.553	9.903	351
tRNA-Arg	tRNA	9.905	9.974	70
NADH4L	CDS	9.964	10.272	309
NADH4	CDS	10.266	11.648	1.383
tRNA-His	tRNA	11.644	11.713	70
tRNA-Ser	tRNA	11.713	11.779	67
tRNA-Leu	tRNA	11.779	11.849	71
NADH5	CDS	11.85	13.667	1.818
Cytochrome B	CDS	13.676	14.818	1.143
tRNA-Thr	tRNA	14.822	14.89	69
tRNA-Pro	tRNA	14.906	14.975	70
NADH6	CDS	14.985	15.503	519
tRNA-Glu	tRNA	15.504	15.574	71
Control Region	misc_feature	15.575	16.772	1.198
