# Supplementary material for: Ultraconserved Elements Sequencing as a Low-Cost Source of Complete Mitochondrial Genomes and Microsatellite Markers in Non-Model Amniotes
Source: PLoS One. 2015 Sep 17;10(9):e0138446. doi: 10.1371/journal.pone.0138446 (PMC4574942; doi:10.1371/journal.pone.0138446)
Supplement: S2 Table — (XLS) [file pone.0138446.s002.xls]

## Sheet: Sheet1
Species	Contig name	PCR product size	Forward primer	Reverse primer	First repeat position	Number of repeats	Motif
Poospiza cabanisi	c10266g1i1	90	ACGTCTCTTCTGCCTTCCAA	ATGGGAGCACATGGAGCTT	84	5	TC
Poospiza cabanisi	c10394g1i1	132	TTTGCTCTGAAAGTTGGAAGC	TCCTTCACTTGCTGGTGAGTT	608	5	ATTT
Poospiza cabanisi	c11240g1i1	99	CAAAAGTCAAAGTGAGTCCACA	CTTTGCCTAAGTTCCTTGCAC	220	5	AG
Poospiza cabanisi	c11g1i1	97	GCACCTTCTCAGACCCCTAA	CATGCAGTGCTCCTCGTCTA	154	5	CA
Poospiza cabanisi	c12214g1i1	118	AGGGCTTTCCTGTCACTCAA	ATCCTGCTGGTCTTCCATGA	159	5	GT
Poospiza cabanisi	c13264g1i1	98	TCATGGGTGGATAGTGTTGG	CTGTTCAGGTGGGGAGTGAT	43	5	TG
Poospiza cabanisi	c15836g1i1	92	CTTCCTCTGCTTCTGCTGTG	ACACGAGGGAAAGATGATGG	60	5	TC
Poospiza cabanisi	c15855g1i1	98	GTGGCAGGGTGCATATTTCT	GCTCCACAACATCCCTGAGT	67	6	TG
Poospiza cabanisi	c17767g1i1	105	CGAACCACCATGCAAATAAA	CCATTCTGGTTAGGGTGACG	292	5	AG
Poospiza cabanisi	c19005g1i1	129	TGCAGTTTTGTTAGGGGAAGA	AGGGCTAGGCACAGCAGATA	107	5	GA
Poospiza cabanisi	c19093g1i1	104	CCGGAGAAAGTGTGGATGTT	TCAGAGCAGCTGAGATGGC	436	5	GA
Poospiza cabanisi	c20446g1i1	125	GAAACTGGTGAGCCTCTTGG	GCTGGTGCACCCTGTAGTCT	149	7	AAG
Poospiza cabanisi	c20758g1i1	138	CCACAAACCACTTTGCATTG	AACAGGCATTACAGATGCTGG	563	5	CT
Poospiza cabanisi	c21923g1i1	133	TTGATGCGTGTTGTGCAGTA	CTTCATCTCAGCACAAGGCA	79	6	GA
Poospiza cabanisi	c23868g1i1	164	AGTCAGCAGCTCTGGGAAAG	GCACTGCTTAAGATCGCTCC	82	5	TG
Poospiza cabanisi	c25230g1i1	101	GGGTCTAGAAAGGTCAGGGG	TGTCTCCCTCCACAACACAG	160	5	GT
Poospiza cabanisi	c26276g1i1	131	CCTTTCTCCCGTGTTTTGAG	TCCCTTGGTAACCACAGCTC	376	6	AG
Poospiza cabanisi	c26360g1i1	267	AATCACTCTGCAATCCCAGG	TGATCGCCATTCTGTGGTAA	162	6	AG
Poospiza cabanisi	c28583g1i1	90	AGTGCGAAATCAAAACAGGC	TTCCCACGATCAACACTCAC	57	5	AC
Poospiza cabanisi	c30372g1i1	90	TTCCTACCTGAACAGGGAAA	TGCAACTCCCTACAGCACAG	637	7	GT
Poospiza cabanisi	c30592g2i1	100	TCACATCCAGATGCTGGTACA	AAGGACTGCTCACGTGGTCT	41	5	AC
Poospiza cabanisi	c3081g1i1	90	AGCAGGATTGAAAAGGAAAACA	TTTCTGAAAATAACACCTACCTACC	159	5	AGGT
Poospiza cabanisi	c31025g1i1	305	CTTTGCCTGCAATGAAGTGA	GCTTGGGAAATTGCATACTGA	545	5	CA
Poospiza cabanisi	c31425g1i1	119	GGGCAGAGATACTGCGAGAA	GAATTCCCTTCCCTGAGCA	421	5	TC
Poospiza cabanisi	c33311g1i1	98	GACCTTTTCACACGTCCTGG	ACTGGCCTCTGACACCACTG	48	5	TG
Poospiza cabanisi	c35696g1i1	100	GATGGAGCGGCAAGAAAT	CCCCATCAGGAGTGAACATT	74	6	GT
Poospiza cabanisi	c35696g1i1	95	AGCGGCAAGAAATGTTCACT	AACGCATTAACCATACGATGA	133	11	GT
Poospiza cabanisi	c35735g1i1	127	TGTATTTCCATTGCACCCAG	GGCAAGGATGTTTTCCTTTG	301	5	GA
Poospiza cabanisi	c35829g1i1	139	ACCAGTGGTCGTGGTGCT	GCTGTTTTCTCTGTCCCTGC	74	6	TGG
Poospiza cabanisi	c35994g1i1	166	GCAGCTTTTCTGCTTGTCAG	TTATCCCAGGCTTGCATTGT	504	5	TTGT
Poospiza cabanisi	c36141g2i1	135	CTGCATCAAAGTGTGCCTGT	GATCTGATCAGGCGGTGTTT	328	5	CT
Poospiza cabanisi	c36230g1i1	179	CTTCTGCAGCTACTGATGAGTGT	TGGCCTGTAACCAAACAACA	260	10	TC
Poospiza cabanisi	c36233g3i1	178	GCTTCTCCCATACCTGGACA	GGCAGAAATTGATGGGAAGA	206	6	CA
Poospiza cabanisi	c36271g4i1	129	TGGAACAGGCAGTTCAGATG	ACTGATCCCAAACAGGTGCT	240	5	CA
Poospiza cabanisi	c36344g3i1	123	TCCTTTCTTTTCCTCCTTTTCTC	GATCTTCATCAGCAGGGCTC	76	5	TC
Poospiza cabanisi	c36417g1i2	123	GGACACAAAAGGGAAAGGAA	AATAAGCCGGGCAACAATTA	758	6	CT
Poospiza cabanisi	c36451g1i1	95	CCAAACAGAATCCAGGCAAT	TCCTTTTATCCTTGCCCTCA	375	7	TG
Poospiza cabanisi	c36475g1i1	173	CCAGCAGATGGAGTCGAAAT	CTGGCCTTTTCCCACATCT	311	7	TG
Poospiza cabanisi	c36477g1i2	90	GCCTTGGCTTGGTCTCACTA	GTCAGTTCCCTGGGAGAGG	2778	5	GA
Poospiza cabanisi	c36782g1i1	93	GACCTGGGCAGAAGGTGAT	AAACAGACACATTCCCACCC	142	5	TG
Poospiza cabanisi	c36827g1i1	144	GGTCAGCAGAGAATGGAAGC	ATGTCTCCCTCCCTGAGAGC	127	6	TG
Poospiza cabanisi	c37074g1i1	179	AGGCACCTGACAGCAGATTT	AGAGGGTGGTAAAACTGCACA	535	5	CTA
Poospiza cabanisi	c37364g1i1	119	GGCTTAGGTGAGCTGCTTTG	AAGGCCAAAGTCCAGGAGAT	41	5	TC
Poospiza cabanisi	c37539g1i1	103	GAAGGGAATTGGTGATTGGA	TCTCATGACTGTCAGCCCAC	236	7	GT
Poospiza cabanisi	c37548g1i1	110	CAACTGCATATTGTGTCTGCC	TGAACCAAGAGATGCTGTGG	52	5	CT
Poospiza cabanisi	c37611g1i1	290	TTGCAGCCTGATGTACTTGC	CAAAGCTATTCAACTGGCCC	327	5	TC
Poospiza cabanisi	c37900g1i1	96	GCCAGGAAGAAAAAGGGATT	GACACCTTAATCCATCTCCCA	70	6	AGA
Poospiza cabanisi	c38094g1i1	90	CATGAAATATTGACATGGATAAGTGA	TGTTAACACTGCACATTTGGG	158	5	GA
Poospiza cabanisi	c38264g1i1	91	AGTCTTCATCACACAGTATCCCC	ACAAGCTGCTGTGAGAAACG	139	5	AG
Poospiza cabanisi	c38428g1i1	189	CCAGTACGGCCAAAGTGAGT	ATCCTGCTCGAACAATCAGC	183	5	CTGT
Poospiza cabanisi	c38535g1i1	96	TCCAACTGATCATCTTCTGAGC	TGGACATGGATTTTATTGAACAAG	388	5	CT
Poospiza cabanisi	c38819g1i1	102	AATAAAGGCAGCAGGGATGA	CTCTGCACTCATGTTCCAGG	171	8	TC
Poospiza cabanisi	c38948g1i1	107	AGGAAGTTGTTGGTTGGCTG	CTGATGCAGCTCAAGGTCAC	604	5	TG
Poospiza cabanisi	c38959g1i1	92	ACCCACAGTGATGGTGTTTG	GAATGTCACCCAACAGTCCC	110	9	TG
Poospiza cabanisi	c39004g1i1	188	GCGGCACAGTCTAACTCACA	TCGCAGACATGTGGTAGGAA	608	6	CA
Poospiza cabanisi	c39035g1i1	116	CAGAGACAGCAACAGGGTCA	CCTTGGCGTTACCACTTTGT	53	6	GGA
Poospiza cabanisi	c39112g1i1	111	CAGATTGCAGCAAGTTCCTT	TGCTTAGAAGCTGAAGCCAG	224	5	AT
Poospiza cabanisi	c39347g1i1	98	AGTTTGTTTTTCCCCTTGGC	GAAAATCCGCCAGCTTAACA	88	5	CA
Poospiza cabanisi	c39381g1i1	95	ATGGGTTGAGATGAAGGCAG	ACCCATGGGGAGTGGTAAAT	132	5	AC
Poospiza cabanisi	c39959g1i1	148	ACAAAGCTTGCATGATGACG	TCACCAAAGGGAGTGGTAGC	63	5	AT
Poospiza cabanisi	c40244g1i1	111	AGCCTGGAGGGACACAAAC	CGCTGTCAGCCTTAGAGACC	63	6	GAG
Poospiza cabanisi	c4122g1i1	97	GGAATATCCCATCCTTGGCT	GTTGCTGTAGAGTGAGGGGG	49	5	TC
Poospiza cabanisi	c7436g1i1	129	ACTGCAGCGGTTGTAGCAG	CCTCCACACTCCTTCACCAT	320	5	AG
Poospiza cabanisi	c831g1i1	160	CAAACGCATGCAGAAATGTT	TGTTTGTATGGTTGGGTGTGA	172	5	CA
Poospiza lateralis	c10006g1i1	90	TCTCCAGAGCAGACATGCAG	TCCACTTTGGCGAAGAGTTT	105	5	AGG
Poospiza lateralis	c11308g1i1	120	CTCTTCACCTCTGGAGTGGC	GTTGAGACCAAGGATTGGGA	142	5	AT
Poospiza lateralis	c12009g1i1	179	AAATGGGCTTGGTCTTGTTG	GGCTGAGGAAAAGGAAGAGG	65	6	TCT
Poospiza lateralis	c14152g1i1	140	TGGATGAGACAGAAAAGAGAACA	GGCAAAACTTCATCACTCCC	120	5	AG
Poospiza lateralis	c15608g1i1	138	CCACAAACCACTTTGCATTG	AACAGGCATTACAGATGCTGG	583	5	CT
Poospiza lateralis	c16105g1i1	214	GCTGGGTTTGAAGCAGAGTT	GGGCTACAACAACACCCACT	142	5	AG
Poospiza lateralis	c21175g1i1	102	GCAAAACTTCTGCCCTGAAC	TCCACTTCAGGAGAAAGTACCA	134	8	AC
Poospiza lateralis	c22749g1i1	91	CTTGCAAACATCCCCAAAAT	AGAGCAGTGAGAAAGGGCTG	137	5	TC
Poospiza lateralis	c24124g1i1	120	AACCAAGGAGCATGTCACAA	CGAAGACTTCCTCATCAGCC	45	9	CA
Poospiza lateralis	c24578g1i1	124	TGAGCTGGGATTTGGAAAAG	TTCTCCCTGCATCTCCTCAT	103	5	GAG
Poospiza lateralis	c24992g1i1	141	GAAGCAAGAGGAAAATGCACA	AAGAAAGCCACTAAAACCTCCC	123	6	AG
Poospiza lateralis	c25214g1i1	90	CCAATAAACACAAGAAGAGAATTTG	AGGAGCTTAATACAGTTACTTCATTGG	35	5	AG
Poospiza lateralis	c25279g1i1	161	TGGACTTTTCCTCCTCATGG	TGAAGGAAGAGCAGACAAAGAG	175	5	CT
Poospiza lateralis	c26179g1i1	104	TTTTGGCAGAAGCCAAGACT	TTCTCCATGAAGACTGGTTAGAAA	176	7	AT
Poospiza lateralis	c27730g1i1	310	CATTAGCTCTGCTTCTGGGG	TTCCGATCTTAACGTGAGGC	333	5	TC
Poospiza lateralis	c28321g1i1	106	GTCTTCCTGGCCACAATTTC	CACTCCCACCTCAGGTCATT	169	7	GA
Poospiza lateralis	c31096g1i1	99	ATGAGGAAAGCAGAGGCAGA	TCATTGTCACCCTCATCCCT	313	5	GAT
Poospiza lateralis	c31096g1i1	102	ATGAGGATGAGGAGGAAGGC	TCATTGTCACCCTCATCCCT	414	5	GAT
Poospiza lateralis	c31892g1i1	133	TCTCCGAACCTTCATCATCC	CCAGACCACCTTGTACATCCA	158	6	GCA
Poospiza lateralis	c32078g1i1	198	ATCGTCCAGCAGAGCTGAGT	CGAACCACCATGCAAATAAA	169	5	CT
Poospiza lateralis	c35494g1i1	140	GGATGTGACCATGCCTCTGT	GGAAGACGGAATATCGCTCA	49	5	TC
Poospiza lateralis	c36162g1i1	103	CATCCTACCCCTCACTGCAT	AATGGGGATGCAGAATTTGA	66	5	CA
Poospiza lateralis	c38982g1i1	163	GGATGAAATGAGCAGGGAAA	CTCAGCCTTGTCTCCAGAGC	261	6	TG
Poospiza lateralis	c39274g2i1	262	TGTGTTTATCGGGTGAGTGC	CGGAATTTTAACAGTTGTGAGTAGAA	273	5	TC
Poospiza lateralis	c42552g1i1	143	TCTGAGTTACGTCCCCTTGG	CCTTTCTCCCGTGTTTTGAG	101	6	CT
Poospiza lateralis	c42992g1i1	158	AAATTTCAGATGGGTGCACTG	TGAAGTGTGACCTGTTGGCT	32	5	TC
Poospiza lateralis	c43344g1i1	192	CAAGGTGAGTTGTGGCTTCA	TGACAATCACATCAGGACCA	134	5	ATCCTA
Poospiza lateralis	c43553g1i1	107	GGGCTGGCATGTATAAGCAC	CCCTGCACAACCAAAATGA	44	5	TG
Poospiza lateralis	c45434g2i1	214	GACCAGAGCTCCTGCAAAAC	CGCTGTCTTCCTTCACCTTC	318	5	GAT
Poospiza lateralis	c45499g1i1	267	AATCACTCTGCAATCCCAGG	TGATCGCCATTCTGTGGTAA	249	6	AG
Poospiza lateralis	c45715g1i1	149	TGGAACAGGCAGTTCAGATG	GGGAAACGACTTCTGCATGT	525	5	CA
Poospiza lateralis	c45847g1i1	198	CGATTGAAACCCTGAAGGAA	ACATCCCATCAGAGACAGGG	349	5	CT
Poospiza lateralis	c45887g1i1	173	CTGGCCTTTTCCCACATCT	CCAGCAGATGGAGTCGAAAT	1106	7	CA
Poospiza lateralis	c45907g2i1	169	GGAGAGCTGCCTGGATAGC	CCCCAAGGGTCCTTTTACAT	32	5	GGA
Poospiza lateralis	c45947g3i1	133	AGTCTCTGTGCCAGCCATCT	TTCCAGGAGACACAAAAGGC	188	5	GTT
Poospiza lateralis	c45960g2i1	96	TCCAACTGATCATCTTCTGAGC	TGGACATGGATTTTATTGAACAAG	565	5	CT
Poospiza lateralis	c45969g2i1	118	GCTCCCTTAAGCTATTGGGC	AATCCAGGCAATCAAACCAG	283	5	CA
Poospiza lateralis	c45978g1i2	138	TGGGAGTGAATGAGACAGACA	ACTCCCCATTGCTATTTCCC	666	5	TG
Poospiza lateralis	c46003g3i1	107	AGGAAGTTGTTGGTTGGCTG	CTGATGCAGCTCAAGGTCAC	589	5	TG
Poospiza lateralis	c46028g1i1	132	TTTGCTCTGAAAGTTGGAAGC	TCCTTCACTTGCTGGTGAGTT	637	5	ATTT
Poospiza lateralis	c46094g1i1	123	AATAAGCCGGGCAACAATTA	GGACACAAAAGGGAAAGGAA	235	8	AG
Poospiza lateralis	c46110g1i1	91	GAATTGCTGTCAGAGGACATACA	GCTGTGGTGTGACCAGTGTT	36	5	CT
Poospiza lateralis	c46122g1i1	129	CCTGATTTCCCTTTCCCTTC	AGGCACCTGCAGGAACTG	123	5	TC
Poospiza lateralis	c46437g1i1	117	TGTGGCAATGTCTCTTGTGG	CCAATCAACCCAATTGATCC	106	6	GGTT
Poospiza lateralis	c46568g1i1	90	AAGCAAAAGCAAGCAGAAGC	GAGACGGGCAGTACATAGGG	111	6	GA
Poospiza lateralis	c47030g1i1	122	GGAAAAGCCCAGACAACAAA	CAGCATCCCCTCTCTTCTTG	174	6	AG
Poospiza lateralis	c47266g1i1	147	CACAAGGCTTGGATTGGAGT	CAACGCTACAGACACGTTCAA	152	5	TG
Poospiza lateralis	c47271g1i1	138	ACTCCCCTCCAGGAGATCAA	TTCCCTGCCTGTAACAATGG	194	5	CT
Poospiza lateralis	c47475g1i1	149	GCTGGAAATGGTTCAGATGG	CGCGGTCTATCAGACTCACA	77	5	TG
Poospiza lateralis	c47803g1i1	116	CAACTCCTCAGGTGCTCCAT	CCAGCTCCTCTGACTCCTGA	165	5	AG
Poospiza lateralis	c47883g1i1	132	TCCAAGCAACCTTTTGATCC	TGTGATGTGCTTTCCTGCTC	33	5	TG
Poospiza lateralis	c47885g1i1	305	CTTTGCCTGCAATGAAGTGA	GCTTGGGAAATTGCATACTGA	449	5	CA
Poospiza lateralis	c48105g1i1	137	ATGATGCTCCACCATCACCT	TCATGTTGCAGCTTGATCCT	168	5	TG
Poospiza lateralis	c48275g1i1	90	ATGAGTTAGCTTTTAAGTGATAGCAAG	TAAACTTTAGGCAGATGTCTGAAATAG	86	5	CT
Poospiza lateralis	c48538g1i1	159	CATTAGGGAAGAGAAGCAAATG	AGGGGCATGGATAGTCTGTG	53	6	TG
Poospiza lateralis	c48817g1i1	229	ACTCCTCCGATCCAGATCCT	TTGGTAAAAGCACTCCGAGG	246	5	GA
Poospiza lateralis	c49202g1i1	103	AAGACCTGTTGGTCCAAACC	CTGTTTCCTCCTCGTCTTCG	55	6	GAG
Poospiza lateralis	c49340g1i1	106	GATCTTTATAAGAAGGCTACCAAACA	AGGGTTACCACACAACAGCC	66	9	CA
Poospiza lateralis	c49970g1i1	179	AGGCACCTGACAGCAGATTT	AGAGGGTGGTAAAACTGCACA	530	5	CTA
Poospiza lateralis	c50094g1i1	181	CCAAGATTCTGGAAATGCCT	TCATAAAAGACTTCAATACATGCTCA	178	7	CA
Poospiza lateralis	c50360g1i1	115	GGCTGCTGTACAAGTCTGACA	TACATGGAACATGCTGGTGC	85	5	GT
Poospiza lateralis	c50689g1i1	122	ATCGAGACCATCCGAACCTT	ACAAGGGTGAAGATTGCCAG	505	5	AGG
Poospiza lateralis	c50690g1i1	166	CCAAGGTTAGGAGCCAAGC	CCCAGTCACCTGGAATCACT	32	5	AC
Poospiza lateralis	c50749g1i1	107	AGCAAACCAACTGGATCACC	CAAAGGCAAGGAGAAGACCA	136	5	GAG
Poospiza lateralis	c50943g1i1	189	ATCCTGCTCGAACAATCAGC	CCAGTACGGCCAAAGTGAGT	543	5	GACA
Poospiza lateralis	c51042g1i1	116	ACTCACAGGGTCTTGGGGTC	ATGCAGGAGGGAAAGGAACT	59	6	CT
Poospiza lateralis	c51045g1i1	237	CTTCTGCAGCTACTGATGAGTGT	GCTTTTGAGAGCCCACTGAC	299	9	TC
Poospiza lateralis	c51061g1i1	104	TGTCTGAATTATGAGACCTTTTGC	CTCTTTCTCCCCATCCCATT	94	5	AG
Poospiza lateralis	c51144g1i1	150	GGTGGCTGGAGAACAAAGAG	GGAAAGCCAAGAATATCGCA	54	5	AT
Poospiza lateralis	c51249g1i1	124	TCTGGCTTCATCTGCCTTTC	CAGAGCAGTGTTGCTCTTGC	68	8	AC
Poospiza lateralis	c51394g1i1	92	CATCCCAAGGACTCATCAGC	AACCTCTCCACCAATTGCAC	68	5	GAG
Poospiza lateralis	c6241g1i1	104	GCAAATGTCACCCTGGTCTT	TGTGCTTCATCACCTTTCCA	151	5	AC
Poospiza lateralis	c6542g1i1	134	CCTCCCAGGTCACTGTCACT	ACAGAGAACTCCTGGGCTGA	107	5	TG
Poospiza lateralis	c7490g1i1	133	GAGCTGGATGGACTGGAAAA	CGTGTTTCAACACTCTTGGC	175	5	CTG
Poospiza lateralis	c7752g1i1	122	ATTCAGCCTCGTGTTTCACC	ATCCCTGTCACGGCTTTTC	217	6	GGTCCT
Poospiza lateralis	c8440g1i1	99	GGGAGACCGTCAAGCTACAA	GGGAATCTCAAGCTTAGTGACA	55	6	CT
Poospiza lateralis	c969g1i1	141	CTGAACCATGGGGTTCTTGT	TTCACCCTCAGATCCAGCTT	75	5	GA
Poospiza thoracica	c1017g1i1	192	GCCAGAACTGTGCTAAAGCC	TGGACTTTTCCTCCTCATGG	74	5	AG
Poospiza thoracica	c1037g1i1	95	GAGGGAGAAGGGGAAATGTG	ATTCTCTTCCCTGTCCCACC	212	5	GA
Poospiza thoracica	c11106g1i1	152	TGGAGTATTTAATTACCACAGGG	TTGATTGCTGCTTTTCCCTT	35	5	GA
Poospiza thoracica	c12319g1i1	102	AAGCAGTGAAGCCTGGAAAA	TCTTCTCTCCCCATTGCTGT	106	6	TG
Poospiza thoracica	c1413g1i1	138	GATTGTCAGGACCCGAGTGT	CCTGGATGGCAGACACAGTA	216	5	TC
Poospiza thoracica	c14545g1i1	121	CCATTTCTAAAGCACAAAGGG	GGATTTCTACCCTGCTTCCC	107	7	CA
Poospiza thoracica	c14932g1i1	94	TGGGATGGGAATGAAATACA	GCAAACCTTCTGTGCTCTCC	41	6	TG
Poospiza thoracica	c16110g1i1	127	ATCCTGCCAGTCACTCTGCT	CATCCATGCCATCCATCC	136	5	GGAT
Poospiza thoracica	c16475g1i1	118	TGAAGATGAGGATTTGGAGGA	CAGGAGCCCGTCAGTGTC	173	5	AGG
Poospiza thoracica	c17084g1i1	92	ACATGCTTTTGTGAAAGGGC	CAGAAGTCTCTGGTCTCAGCC	202	5	CTT
Poospiza thoracica	c18971g1i1	160	GGATCTGACCATGCCTCTGT	GAGCTGATCTTGCAGCCTCT	114	5	TC
Poospiza thoracica	c19452g1i1	127	TCTTCCAGAACTGGGAGTGG	TGTTGCTCACCCATGTCAAT	155	5	GA
Poospiza thoracica	c21031g1i1	102	TGCAAATCTTCAAATAGTACCAATG	GCATTTTCCCAGCATGTCTT	61	5	AG
Poospiza thoracica	c21382g1i1	96	GTTGGCTCCAAGGCTGAGTA	ACTGGATCCTGTTGTGCTGA	105	5	TC
Poospiza thoracica	c21517g1i1	98	GGATGAATTCCACACGTTCA	CCTGTGGTTTCTCTGAGTGC	98	5	CT
Poospiza thoracica	c22187g1i1	187	GTGGACATGTTGTTGCGTGT	AGAGCAACTACGAAACCGGA	145	5	TC
Poospiza thoracica	c23538g1i1	91	AAGTGAGGGAAGGCATTGAA	TGTCCCCTTTTCTCACTCCT	56	5	GA
Poospiza thoracica	c24177g1i1	137	CTCCCTGCAATTAGAAAGTCC	GAGGAAGATGATGTGGGTGG	41	5	CA
Poospiza thoracica	c24665g1i1	122	ATCGAGACCATCCGAACCTT	ACAAGGGTGAAGATTGCCAG	464	5	AGG
Poospiza thoracica	c25356g1i1	107	CTGATGCAGCTCAAGGTCAC	AGGAAGTTGTTGGTTGGCTG	132	5	CA
Poospiza thoracica	c26258g1i1	96	ATAGGCGGCAAGGATGTTTT	CATGTTGGCCCAAAAGAACT	163	5	TC
Poospiza thoracica	c27899g1i1	267	AATCACTCTGCAATCCCAGG	TGATCGCCATTCTGTGGTAA	85	6	AG
Poospiza thoracica	c31430g1i1	96	TCCAACTGATCATCTTCTGAGC	TGGACATGGATTTTATTGAACAAG	159	5	CT
Poospiza thoracica	c32091g1i1	95	ACAATGAACCACCATGCAAA	AGGTGAAAAGTTCTGACACGG	321	5	AG
Poospiza thoracica	c32594g1i1	163	TCCATAGTCAGGGTTGAGGC	TGGAGTTGTAGCAGGCACAG	183	5	AG
Poospiza thoracica	c33939g1i1	93	CAACATCCCTGCTCTGACAC	TTTGAATTGAAGGAGGGGAG	152	8	CA
Poospiza thoracica	c34156g2i1	245	GGAAGAGACTCGCACACTCC	CAGACCTGGGGATCAGATG	200	5	CAG
Poospiza thoracica	c34310g1i1	90	TCTCCAGAGCAGACATGCAG	TCCACTTTGGCGAAGAGTTT	83	5	AGG
Poospiza thoracica	c34641g3i1	259	CACCCTGCTCCACAACAAC	GAAGAGGTGGATGTCCCTGA	82	5	GCC
Poospiza thoracica	c34718g1i1	202	GCCTTTATTTGCAACACGGT	GCCTTCTGGAAGCTTGTTTG	396	5	TC
Poospiza thoracica	c34797g1i1	180	AGTCTCTGTGCCAGCCATCT	GAGGGAAACAAAATGCAGGA	1239	5	GTT
Poospiza thoracica	c34808g1i1	106	AAAGCTTTGCTCTGTGTCCG	GACTGTGTCAAGGCAGCAGA	360	5	GT
Poospiza thoracica	c34842g9i1	166	CTCAGGTTGTGTTGGAAGGG	TGAAGAACTCATTCCCGGAG	470	5	GT
Poospiza thoracica	c34843g2i1	111	AGACCCTTCAGAGCTCCCTC	CCCTGGAGAAGCTGTACTGG	61	8	GCA
Poospiza thoracica	c34850g3i1	263	CACTCCCACCTCAGGTCATT	GGAAAGCACAAAAGGCAAAG	63	9	CT
Poospiza thoracica	c34867g3i1	149	GTGAAGGCCAAGTCTTCTGC	AACACAGGTCTCATCTGGGG	2901	5	GT
Poospiza thoracica	c34869g9i1	306	AGGTGATTTGCCCTCCCTAC	ACAAGGCCCTCTGGCTATTT	1444	5	AG
Poospiza thoracica	c34869g9i1	120	TGCATTTTCATATTGTACCAATCTAT	CTTAATTGGCCCGTGACCTA	2757	5	TG
Poospiza thoracica	c34873g9i1	148	TGGAAAATCACTGGGGAAAG	CTCTGGGAAATGGGAGATCA	1630	8	AG
Poospiza thoracica	c34873g9i1	140	CCCACAAGGATGATCAAAGTC	CTTTCCTGCTCATCTCAGGC	7338	5	TA
Poospiza thoracica	c35131g1i1	116	GGATATCCCCACTTGAGGC	GCAAACCAACTGGATCACCT	127	6	CCT
Poospiza thoracica	c35519g1i1	176	CTCATGATGGCAGCTTTCAA	CTGTTTGTCCAGGCCCTAAA	67	5	TTCC
Poospiza thoracica	c35688g1i1	97	CCAAAGGTTGTGCCTTGATT	GGCATGTTCAACCTGAAGC	102	5	CA
Poospiza thoracica	c35789g1i1	107	GCGCTTAGCTGCTCAAGTTT	CATTCCCCTGCTCTGAATGT	138	5	TC
Poospiza thoracica	c35855g1i1	128	TCAAACTGGTCAGCTCAAACC	CCCAAAGGTATGTACTACCCCA	147	5	AT
Poospiza thoracica	c35999g1i1	139	CCTGTGAGTCAGAAGGGGTT	TAGTCATTGGAGCAAGGTGG	109	6	GA
Poospiza thoracica	c36443g1i1	305	GCTTGGGAAATTGCATACTGA	CTTTGCCTGCAATGAAGTGA	144	5	TG
Poospiza thoracica	c36584g1i1	125	TGAGAAGAAAATACACGGGGA	CAGACTGCAGCACAGATGGT	96	5	AG
Poospiza thoracica	c36681g1i1	202	ATGTCCTGTCCTCCCTTCCT	GTACGTCATTGGGCACCAG	156	5	TC
Poospiza thoracica	c3691g1i1	138	CGACAAACCACTTTGCATTG	AACAGGCATTACAGATGCTGG	549	5	CT
Poospiza thoracica	c37137g1i1	123	GGACACAAAAGGGAAAGGAA	AATAAGCCGGGCAACAATTA	510	6	CT
Poospiza thoracica	c37253g1i1	179	AGAGGGTGGTAAAACTGCACA	AGGCACCTGACAGCAGATTT	343	5	GTA
Poospiza thoracica	c37269g1i1	198	AAGGACAGGGGACAGAGGAT	CCCCAGTTCTAGTCCCCATT	83	5	AG
Poospiza thoracica	c37308g1i1	233	TGGGAAGAGGACAATGAACC	CAGCTGGGGAAGGACAATAA	287	5	TG
Poospiza thoracica	c37394g1i1	91	CCAAACAAAATCCAGCCAAT	TATCCTTGCCCTCACTGTCC	132	6	GT
Poospiza thoracica	c37639g1i1	178	GTCTGCTGTGACTCTCGGG	AAAGCAGGTGCAGTGACCA	81	5	CTG
Poospiza thoracica	c37941g1i1	147	TGTCATCAGAGCTGTCCTCG	GCGTGGAGAACTTCAAGGAG	137	5	TCG
Poospiza thoracica	c38022g1i1	120	ACAGTCCTGTGGGTGGTAGG	CCTAGGAACGGGAAAAGCAG	218	5	CT
Poospiza thoracica	c38286g1i1	105	ATGCAAGTGGGCAGTAGGAG	CCCAAGTGCATGGTCATTGT	165	5	GAT
Poospiza thoracica	c38341g1i1	138	AAGAAGTCCCCACCACCTTT	CCCAGGTACAGGAACAACAG	151	5	AT
Poospiza thoracica	c38455g1i1	112	TGCTTATTTCTGCACTCCCA	TGGGTAATACCACCATGCAA	204	5	CA
Poospiza thoracica	c38735g1i1	117	CAGCAGACAGGAAAGATGTGA	TGGACAGAGATGTGAGCAGG	31	5	GT
Poospiza thoracica	c38832g1i1	106	CAAAGCAATTAAGGATCTCCA	ATGGCTGGTGTGGAGGTAAA	109	5	CA
Poospiza thoracica	c39169g1i1	90	GGGTGTGAGTGAAGATACTTTGC	AATTGATGGCTTTCCTAGCAT	151	5	CT
Poospiza thoracica	c39179g1i1	94	TCCTACAAGATCATTCAGTGCAG	AACAGAAGTGGCTGGATGCT	106	5	CT
Poospiza thoracica	c39217g1i1	109	CTGCAGAGTAACCGGAGGAG	CTCGTTCAGGAACAACAGCA	139	5	TG
Poospiza thoracica	c5359g1i1	136	TTTGCTCTGAAAGTTGGAAGC	CTTCTCCTTCACTTGCTGGG	487	5	ATTT
Poospiza thoracica	c7068g1i1	163	AGAGCCTTTCCCTTACCAGC	TGTTCACCTTCTTTGGAGGG	389	7	TG
